# Supplementary material for: Alleviation of Oxidative Damage Induced by CaCl2 Priming Is Related to Osmotic and Ion Stress Reduction Rather Than Enhanced Antioxidant Capacity During Germination Under Salt Stress in Sorghum
Source: Front Plant Sci. 2022 Apr 29;13:881039. doi: 10.3389/fpls.2022.881039 (PMC9100891; doi:10.3389/fpls.2022.881039)
Supplement: Supplementary file 1 [file Table_1.XLSX]

## Sheet: RWC
		mesocotyl					mean	SD	0.05	0.01
		NPN	80.25	85.39	78.25		81.2967	3.6833	a	A
		NPS	43.21	54.31	49.54		49.02	5.5682	c	C	0.397023
		WPS	67.25	65.35	69.34		67.3133	1.9958	b	B	0.37318
		CaPS	74.69	80.14	79.45		78.0933	2.9675	a	A	0.593091
		root					mean	SD	0.05	0.01
		NPN	74.16	72.59	68.31		71.6867	3.0278	a	A
		NPS	42.31	47.38	39.87		43.1867	3.831	c	C	0.397563
		WPS	54.21	59.46	61.23		58.3	3.6509	b	B	0.349953
		CaPS	64.56	69.87	75.21		69.88	5.325	a	A	0.618091

## Sheet: SS
	MESOCOTYL					MEAN	SD	0.05	0.01
	NPN	1.265	1.354	1.432		1.3503	0.0836	d	C
	NPS	2.349	2.612	2.015		2.3253	0.2992	c	B	0.722062
	WPS	2.698	2.798	3.029		2.8417	0.1698	b	B	0.222079
	CaPS	3.548	3.249	3.348		3.3817	0.1523	a	A	0.454307
	ROOT					MEAN	SD	0.05	0.01
	NPN	3.459	3.215	3.489		3.3877	0.1503	d	C
	NPS	4.489	5.012	4.957		4.8193	0.2874	c	B	0.422588
	WPS	5.236	5.486	5.698		5.4733	0.2313	b	A	0.135704
	CaPS	5.978	5.798	6.013		5.9297	0.1154	a	A	0.230407

## Sheet: proline
	mesocotyl					mean	SD	0.05	0.01
	NPN	15.136	14.289	12.378		13.9343	1.4128	d	D
	NPS	20.178	21.547	25.369		22.3647	2.6904	c	C	0.605011
	WPS	30.789	32.548	33.489		32.2753	1.3705	b	B	0.443136
	CaPS	49.586	47.125	44.652		47.121	2.467	a	A	1.10694
	root					mean	SD	0.05	0.01
	NPN	25.165	21.369	26.348		24.294	2.6013	c	C
	NPS	42.158	41.369	39.487		41.0047	1.3723	b	B	0.687853
	WPS	45.698	42.168	48.325		45.397	3.0895	b	B	0.107117
	CaPS	52.489	50.326	55.396		52.737	2.5441	a	A	0.286121

## Sheet: AA
	mesocotyl				mean	SD	0.05		0.01
	NPN	142.56	135.89	139.78	139.41	3.3504	d		C
	NPS	178.45	169.58	158.57	168.867	9.9592	c		B	0.211295
	WPS	196.45	187.98	196.33	193.587	4.8559	b		B	0.146388
	CaPS	235.46	209.45	213.87	219.593	13.9175	a		A	0.300394
	root				mean	SD	0.05		0.01
	NPN	138.54	162.37	154.87	151.927	12.1846	d		D
	NPS	179.68	186.34	192.45	186.157	6.387	c		C	0.225306
	WPS	235.48	251.09	253.94	246.837	9.9379	b		B	0.325962
	CaPS	283.65	274.35	268.49	275.497	7.6448	a		A	0.479918

## Sheet: SP
	mesocotyl					mean	SD	0.05	0.01
	NPN	4.265	3.987	4.012		4.088	0.1538	c	C
	NPS	4.569	4.874	4.667		4.7033	0.1557	b	B	0.150514
	WPS	5.012	5.234	5.169		5.1383	0.1141	a	A	0.0924883
	CaPS	5.548	5.312	5.298		5.386	0.1405	a	A	0.145153
	root					mean	SD	0.05	0.01
	NPN	7.265	6.987	7.012		7.088	0.1538	d	D
	NPS	10.236	9.687	9.698		9.8737	0.3138	c	C	0.393016
	WPS	13.598	14.256	15.263		14.3723	0.8386	b	B	0.455614
	CaPS	16.354	15.987	15.489		15.9433	0.4342	a	A	0.614724

## Sheet: growth parameters
	ML						MFW					MDW
NPN	9.8	9.9	10.3	11.2	10.6		91.8	89.8	72	84.8	70.7	6.3	5.3	6.4	7.3
NPS	3.6	4.3	3.9	3.3	4.1		27.2	31.4	32.1	20.1	26.3	3.2	3	3.6	3.8
WPS	7.4	7.1	8.2	8.1	6.9		50	49	60.5	64.1	44.1	4.9	4.6	4.2	4.6
CaPS	11.8	11.5	12.3	11.8	10.9		78.5	75.6	86.2	86.9	92.4	5.8	5.6	6.9	6.5
	RL						RFW					RDW
NPN	9.6	8.8	8.7	9.5	9.6		36.5	38.4	37.6	37.2	25.5	2.6	2.9	2.9	2.9
NPS	2.3	3.3	2.8	4.1	2.9		10.1	7.2	10	9.6	8.4	1.7	1.9	1.7	2
WPS	7.1	8.8	10.9	8.8	10.2		19.2	19.8	25.6	28.2	22.7	1.9	1.9	1.6	1.8
CaPS	12.9	10.6	11.5	12.8	12.3		37.8	28.3	32.3	37.8	26.4	2.3	2	2.1	2.1
	ML				MFWmg				MDW干重
	mean	SD	0.05	0.01	mean	SD	0.05	0.01	mean	SD	0.05	0.01
NPN	10.36	0.5683	b	B	81.82	9.9026	a	A	6.325	0.818	a	A
NPS	3.84	0.3975	d	D	27.42	4.8122	c	C	3.4	0.3651	c	B
WPS	7.54	0.5857	c	C	53.54	8.3996	b	B	4.575	0.2872	b	B
CaPS	11.66	0.5128	a	A	83.92	6.7932	a	A	6.2	0.6055	a	A
	RL				RFWmg				RDW
	mean	SD	0.05	0.01	mean	SD	0.05	0.01	mean	SD	0.05	0.01
NPN	9.24	0.4506	b	B	35.04	5.3771	a	A	2.825	0.15	a	A
NPS	3.08	0.6723	c	C	9.06	1.2402	c	C	1.825	0.15	c	BC
WPS	9.16	1.4673	b	B	23.1	3.8249	b	B	1.8	0.1414	c	C
CaPS	12.02	0.968	a	A	32.52	5.2694	a	A	2.125	0.1258	b	B
	GP					GR
NPN	20	21	24		NPN	80	84	96
NPS	14	18	19		NPS	56	72	76
HPS	19	20	21		HPS	76	80	84
CaPS	21	22	22		CaPS	84	88	88
		GR
		mean	SD	0.05	0.01
1	NPN	86.6667	8.3267	a	A
2	NPS	68	10.583	b	A
3	HPS	80	4	ab	A
4	CaPS	86.6667	2.3094	a	A

## Sheet: Membrane damage
		mesocotyl				E0=2.08
		FW			E1				E2
	NPN	0.21	0.21	0.21	27.1	28.1		28	186.8	191.4	195.5
	NPS	0.097	0.097	0.097	15.39	15.26		14.46	48.8	46.2	51.6
	WPS	0.099	0.099	0.099	13.2	14.62		14.36	52.9	72.9	61.9
	CaPS	0.123	0.123	0.123	18.68	18.32		17.31	104.4	104.1	109
		root
		FW			E1				E2
	NPN	0.073	0.073	0.073	17.74	16.99		17.35	47.7	51.9	51.1
	NPS	0.064	0.064	0.064	102.2	95.9		92.3	204	193.7	202
	WPS	0.08	0.08	0.08	69.9	63.8		69.3	150	145	146.1
	CaPS	0.074	0.074	0.074	47.3	47		46.8	116.5	116.7	116.1
	relative electrolytic leakage
			mesocotyl
		NPN	14.5075	14.6813	14.3223
		NPS	31.5369	33.0303	28.0233
		WPS	24.9527	20.0549	23.1987
		CaPS	17.8927	17.5985	15.8807
			root
		NPN	37.1908	32.736	33.953
		NPS	50.098	49.5096	45.6931
		WPS	46.6	44	47.4333
		CaPS	40.6009	40.2742	40.3101
			mesocotyl					root
			mean	SD	0.05	0.01		mean	SD	0.05	0.01
		NPN	14.5	0.18	c	C		34.63	2.3	c	C
		NPS	30.86	2.57	a	A	1.12828	48.43	2.39	a	A	0.398498
		WPS	22.74	2.48	b	B	0.263124	46.01	1.79	a	A
		CaPS	17.12	1.09	c	C	0.445237	40.4	0.18	b	B	0.165806
			1.12828					0.398498
			0.445237					0.165806
MDA
	mesocotyl			root
UT-C	0.407	0.407	0.407	0.235	0.235	0.235
UT-S	0.217	0.217	0.217	0.215	0.215	0.215
W-S	0.29	0.29	0.29	0.216	0.216	0.216
Ca-S	0.463	0.463	0.463	0.25	0.25	0.25
	600			532			450
mesocotyl
UT-C	0.017	0.033	0.022	0.05	0.068	0.06	0.087	0.119	0.091
UT-S	0.01	0.022	0.017	0.047	0.064	0.05	0.106	0.138	0.104
W-S	0.004	0.022	0.014	0.038	0.065	0.047	0.091	0.13	0.105
Ca-S	0.016	0.032	0.013	0.061	0.075	0.053	0.094	0.127	0.101
root
UT-C	0.023	0.037	0.03	0.048	0.063	0.055	0.073	0.09	0.082
UT-S	0.024	0.033	0.021	0.065	0.077	0.067	0.093	0.115	0.117
W-S	0.014	0.033	0.022	0.043	0.07	0.052	0.063	0.093	0.072
Ca-S	0.018	0.037	0.017	0.047	0.065	0.049	0.057	0.075	0.054
	activity
	mesocotyl			root
UT-C	36.3087	35.1995	42.947	46.1183	44.9433	44.1881
UT-S	74.3906	80.3381	64.1513	88.9334	91.8787	96.8115
W-S	52.2646	63.5077	47.8291	63.2617	77.7683	63.85
Ca-S	46.2052	40.1046	39.1724	55.8677	49.9162	63.4406
	mesocotyl					root
	mean	SD	0.05	0.01		mean	SD	0.05	0.01
UT-C	38.1517	4.1897	c	B		45.0832	0.9727	d	C
UT-S	72.96	8.1876	a	A	0.912366	92.5412	3.9806	a	A	1.05268
W-S	54.5338	8.0819	b	B	0.252552	68.2933	8.2109	b	B	0.262023
Ca-S	41.8274	3.8198	c	B	0.426708	56.4082	6.7784	c	BC	0.390453
	0.912366				1.05268
	0.426708				0.390453

## Sheet: SOD
	mesocotyl			root
UT-C	0.407	0.407	0.407	0.235	0.235	0.235
UT-S	0.217	0.217	0.217	0.215	0.215	0.215
W-S	0.29	0.29	0.29	0.216	0.216	0.216
Ca-S	0.463	0.463	0.463	0.25	0.25	0.25
	mesocotyl			root				CK
	OD560			OD560				OD560			mean
UT-C	0.087	0.112	0.114	0.462	0.474	0.498		0.555	0.613	0.623	0.597	0.597	0.597	0.597	0.597	0.597
UT-S	0.073	0.089	0.07	0.375	0.412	0.411					0.597	0.597	0.597	0.597	0.597	0.597
W-S	0.085	0.083	0.071	0.435	0.445	0.43					0.597	0.597	0.597	0.597	0.597	0.597
Ca-S	0.028	0.02	0.033	0.396	0.425	0.435					0.597	0.597	0.597	0.597	0.597	0.597
	mesocotyl			root
	活性
UT-C	377.81	359.29	357.809	173.206	157.81	127.018
UT-S	728.064	705.833	732.233	311.324	259.437	260.839
W-S	532.317	534.396	546.872	226.131	212.172	233.11
Ca-S	370.535	375.745	367.279	242.412	207.437	195.377
	mesocotyl					root
	mean	SD	0.05	0.01		mean	SD	0.05	0.01
UT-C	364.97	11.1449	c	C		152.678	23.518	c	B
UT-S	722.043	14.1922	a	A	0.978365	277.2	29.5607	a	A	0.815582
W-S	537.862	7.8723	b	B	0.255084	223.804	10.6611	b	A	0.192626
Ca-S	371.186	4.2702	c	C	0.485922	215.075	24.4302	b	AB	0.224115

## Sheet: POD
	mesocotyl			root
UT-C	0.209	0.209	0.209	0.213	0.213	0.213
UT-S	0.205	0.205	0.205	0.208	0.208	0.208
W-S	0.207	0.207	0.207	0.202	0.202	0.202
Ca-S	0.203	0.203	0.203	0.211	0.211	0.211
mesocotyl	0			1			2			3
UT-C	0.18	0.209	0.199	0.276	0.301	0.289	0.348	0.378	0.372	0.411	0.452	0.43
UT-S	0.115	0.136	0.115	0.217	0.238	0.224	0.295	0.316	0.291	0.358	0.383	0.355
W-S	0.09	0.101	0.089	0.171	0.184	0.176	0.245	0.253	0.241	0.331	0.336	0.326
Ca-S	0.087	0.106	0.094	0.158	0.182	0.171	0.226	0.251	0.241	0.32	0.34	0.332
root
UT-C	0.18	0.192	0.183	0.453	0.456	0.45	0.686	0.68	0.694	0.887	0.884	0.876
UT-S	0.15	0.167	0.152	0.456	0.45	0.453	0.703	0.695	0.717	0.93	0.923	0.957
W-S	0.13	0.146	0.136	0.387	0.38	0.372	0.601	0.584	0.586	0.85	0.825	0.832
Ca-S	0.28	0.216	0.303	0.495	0.454	0.569	0.762	0.695	0.792	1.001	0.914	1.008
	3min
	mesocotyl			root
UT-C	33.1579	34.8804	33.1579	99.5775	97.4648	97.6056
UT-S	35.561	36.1463	35.122	112.5	109.038	116.106
W-S	34.9275	34.058	34.3478	106.931	100.842	103.366
Ca-S	34.4335	34.5813	35.1724	102.512	99.2417	100.237
	mesocotyl					root
	mean	SD	0.05	0.01		mean	SD	0.05	0.01
UT-C	33.7321	0.994479	b	B		98.216	1.18119	c	B
UT-S	35.6098	0.513934	a	A	0.0556651	112.548	3.5339	a	A	0.145925
W-S	34.4444	0.442761	ab	AB		103.713	3.05931	b	B	0.0785016
Ca-S	34.7291	0.390998	ab	AB		100.664	1.67628	bc	B	0.105595
	0.0556651				0.145925
					0.0785016
					0.105595

## Sheet: CAT
	mesocotyl			root
UT-C	0.209	0.209	0.209	0.213	0.213	0.213
UT-S	0.205	0.205	0.205	0.208	0.208	0.208
W-S	0.207	0.207	0.207	0.202	0.202	0.202
Ca-S	0.203	0.203	0.203	0.211	0.211	0.211
中胚轴	4			0
UT-C	0.513	0.497	0.493	0.527	0.513	0.507
UT-S	0.534	0.548	0.531	0.559	0.576	0.554
W-S	0.488	0.488	0.499	0.508	0.507	0.519
Ca-S	0.455	0.453	0.465	0.475	0.472	0.486
根
UT-C	0.468	0.466	0.479	0.497	0.493	0.509
UT-S	0.537	0.531	0.544	0.587	0.582	0.597
W-S	0.471	0.471	0.487	0.5	0.499	0.52
Ca-S	0.451	0.453	0.464	0.485	0.485	0.498
	4min
	activity
	mesocotyl			root
UT-C	150.718	172.249	150.718	306.338	285.211	316.901
UT-S	274.39	307.317	252.439	540.865	551.683	573.317
W-S	217.391	206.522	217.391	323.02	311.881	367.574
Ca-S	221.675	210.591	232.759	362.559	341.232	362.559
	mesocotyl					root
	mean	SD	0.05	0.01		mean	SD	0.05	0.01
UT-C	157.895	12.431	c	C		302.817	16.1358	c	B
UT-S	278.049	27.6213	a	A	0.760976	555.288	16.5237	a	A	0.833743
W-S	213.768	6.2755	b	B	0.231185	334.158	29.47	bc	B	0.398226
Ca-S	221.675	11.0837	b	B	0.202748	355.45	12.3131	b	B	0.359882
	0.760976				0.833743
	0.231185				0.398226
	0.202748				0.359882

[truncated: 8 more sheets: APX, H2O2 , O2-, Na, K, Ca, ratio, expression level]
